# Supplementary material for: Nitric-Oxide-Mediated Vasodilation of Bioactive Compounds Isolated from Hypericum revolutum in Rat Aorta
Source: Biology (Basel). 2021 Jun 17;10(6):541. doi: 10.3390/biology10060541 (PMC8234642; doi:10.3390/biology10060541)
Supplement: Supplementary file 1 [file biology-10-00541-s001.zip]

Archive with 1 entries (1 files):
- biology-1244635-supplementary.pdf
